# Supplementary material for: A Comparative Analysis of Sparisoma cretense in Island Environments: Unraveling Metal Accumulation Differences in the Canary Islands (Spain, NW African Waters)
Source: Animals (Basel). 2023 Dec 8;13(24):3787. doi: 10.3390/ani13243787 (PMC10740405; doi:10.3390/ani13243787)
Supplement: Supplementary file 1 [file animals-13-03787-s001.zip]

Archive with 1 entries (1 files):
- animals-2727477-supplementary.pdf
